# Supplementary material for: E-Cigarettes Use Behaviors in Japan: An Online Survey
Source: Int J Environ Res Public Health. 2022 Jan 14;19(2):892. doi: 10.3390/ijerph19020892 (PMC8775432; doi:10.3390/ijerph19020892)
Supplement: Supplementary file 1 [file ijerph-19-00892-s001.zip]

Archive with 1 entries (1 files):
- ijerph-1516137-supplementary.pdf
